# Supplementary material for: The role of southern red-backed voles, Myodes gapperi, and Peromyscus mice in the enzootic maintenance of Lyme disease spirochetes in North Dakota, USA
Source: Ticks Tick Borne Dis. Author manuscript; Available in PMC 2024 Dec 26. (PMC11670892; doi:10.1016/j.ttbdis.2024.102385)
Supplement: 2 [file NIHMS2042337-supplement-2.xlsx]

## Sheet: Sheet1
Vial ID Code	Mammal Species	Locality	Date of Capture	JulianDate	JulianDAY	Month	Year	DvLARV	IxLARV	DvNYMPH	IxNYMPH
FR 5-23 M7	Myodes gapperi	Forest River	2012-05-23	12144	144	May	2012	21	0	1	0
FR 5-23 M6	Myodes gapperi	Forest River	2012-05-23	12144	144	May	2012	28	0	0	1
FR 5-23 M4	Myodes gapperi	Forest River	2012-05-23	12144	144	May	2012	43	0	0	0
FR 5-23 M1	Myodes gapperi	Forest River	2012-05-23	12144	144	May	2012	7	1	0	0
FR 5-23 M2	Peromyscus	Forest River	2012-05-23	12144	144	May	2012	38	6	0	6
FR 5-23 M5	Peromyscus	Forest River	2012-05-23	12144	144	May	2012	8	12	1	0
TR 5-24 M3	Peromyscus	Turtle River	2012-05-24	12145	145	May	2012	13	4	0	1
TR 5-24 M5	Peromyscus	Turtle River	2012-05-24	12145	145	May	2012	8	10	1	1
TR 5-24 M4	Peromyscus	Turtle River	2012-05-24	12145	145	May	2012	0	44	0	1
FR 5-31 M1	Myodes gapperi	Forest River	2012-05-31	12152	152	May	2012	5	6	0	1
FR 5-31 M2	Myodes gapperi	Forest River	2012-05-31	12152	152	May	2012	0	7	0	0
FR 5-31 M4	Myodes gapperi	Forest River	2012-05-31	12152	152	May	2012	35	21	0	5
FR 5-31 M3	Peromyscus	Forest River	2012-05-31	12152	152	May	2012	1	11	0	0
FR 5-31 M6	Peromyscus	Forest River	2012-05-31	12152	152	May	2012	9	25	0	1
FR 5-31 M5	Peromyscus	Forest River	2012-05-31	12152	152	May	2012	2	32	0	0
TR 6-1 M3	Peromyscus	Turtle River	2012-06-01	12153	153	June	2012	0	4	0	0
TR 6-1 M5	Peromyscus	Turtle River	2012-06-01	12153	153	June	2012	0	5	0	0
TR 6-1 M2	Peromyscus	Turtle River	2012-06-01	12153	153	June	2012	12	6	1	4
TR 6-1 M4	Peromyscus	Turtle River	2012-06-01	12153	153	June	2012	0	8	0	0
TR 6-1 M6	Peromyscus	Turtle River	2012-06-01	12153	153	June	2012	2	8	0	5
TR 6-1 M1	Peromyscus	Turtle River	2012-06-01	12153	153	June	2012	4	10	0	0
FR 6-6 M5	Myodes gapperi	Forest River	2012-06-06	12158	158	June	2012	2	2	0	3
FR 6-6 M1	Myodes gapperi	Forest River	2012-06-06	12158	158	June	2012	12	2	0	1
FR 6-6 M4	Myodes gapperi	Forest River	2012-06-06	12158	158	June	2012	19	11	0	0
FR 6-6 M3	Myodes gapperi	Forest River	2012-06-06	12158	158	June	2012	18	21	0	3
FR 6-6 M2	Peromyscus	Forest River	2012-06-06	12158	158	June	2012	3	5	0	0
TR 6-1 M5	Myodes gapperi	Turtle River	2012-06-07	12159	159	June	2012	1	2	0	0
TR 6-7 M6	Peromyscus	Turtle River	2012-06-07	12159	159	June	2012	0	2	0	0
TR 6-7 M4	Peromyscus	Turtle River	2012-06-07	12159	159	June	2012	6	3	0	0
TR 6-7 M7	Peromyscus	Turtle River	2012-06-07	12159	159	June	2012	0	4	0	0
TR 6-7 M1	Peromyscus	Turtle River	2012-06-07	12159	159	June	2012	1	4	0	1
TR 6-7 M2	Peromyscus	Turtle River	2012-06-07	12159	159	June	2012	0	6	0	0
TR 6-7 M3	Peromyscus	Turtle River	2012-06-07	12159	159	June	2012	2	13	0	0
FR 6-13 M7	Myodes gapperi	Forest River	2012-06-13	12165	165	June	2012	8	1	0	0
FR 6-13 M6	Myodes gapperi	Forest River	2012-06-13	12165	165	June	2012	6	2	2	0
FR 6-13 M3	Myodes gapperi	Forest River	2012-06-13	12165	165	June	2012	5	5	0	0
FR 6-13 M5	Myodes gapperi	Forest River	2012-06-13	12165	165	June	2012	37	17	3	0
FR 6-13 M2	Peromyscus	Forest River	2012-06-13	12165	165	June	2012	2	2	0	0
FR 6-13 M4	Peromyscus	Forest River	2012-06-13	12165	165	June	2012	3	4	0	1
FR 6-13 M1	Peromyscus	Forest River	2012-06-13	12165	165	June	2012	11	6	0	0
TR 6-14 M3	Peromyscus	Turtle River	2012-06-14	12166	166	June	2012	0	1	0	0
TR 6-14 M4	Peromyscus	Turtle River	2012-06-14	12166	166	June	2012	2	5	0	0
TR 6-14 M6	Peromyscus	Turtle River	2012-06-14	12166	166	June	2012	2	11	0	0
TR 6-14 M5	Peromyscus	Turtle River	2012-06-14	12166	166	June	2012	3	13	2	2
FR 6-21 M2	Myodes gapperi	Forest River	2012-06-21	12173	173	June	2012	9	11	4	0
FR 6-21 M3	Peromyscus	Forest River	2012-06-21	12173	173	June	2012	0	2	0	0
FR 6-21 M4	Peromyscus	Forest River	2012-06-21	12173	173	June	2012	11	5	0	0
FR 6-21 M5	Peromyscus	Forest River	2012-06-21	12173	173	June	2012	6	17	0	0
TR 6-22 M1	Myodes gapperi	Turtle River	2012-06-22	12174	174	June	2012	25	3	11	0
TR 6-22 M7	Peromyscus	Turtle River	2012-06-22	12174	174	June	2012	2	3	0	0
TR 6-22 M6	Peromyscus	Turtle River	2012-06-22	12174	174	June	2012	4	4	0	0
TR 6-22 M4	Peromyscus	Turtle River	2012-06-22	12174	174	June	2012	0	7	0	1
TR 6-22 M3	Peromyscus	Turtle River	2012-06-22	12174	174	June	2012	5	11	0	1
TR 6-22 M2	Peromyscus	Turtle River	2012-06-22	12174	174	June	2012	2	13	0	0
TR 6-22 M5	Peromyscus	Turtle River	2012-06-22	12174	174	June	2012	8	21	0	1
FR 6-27 M5	Myodes gapperi	Forest River	2012-06-27	12179	179	June	2012	9	1	6	0
FR 6-27 M3	Myodes gapperi	Forest River	2012-06-27	12179	179	June	2012	11	5	5	0
FR 6-27 M4	Peromyscus	Forest River	2012-06-27	12179	179	June	2012	3	1	1	0
FR 6-27 M2	Peromyscus	Forest River	2012-06-27	12179	179	June	2012	10	3	0	1
FR 6-27 M1	Peromyscus	Forest River	2012-06-27	12179	179	June	2012	3	7	0	1
TR 6-28 M3	Peromyscus	Turtle River	2012-06-28	12180	180	June	2012	0	3	0	0
TR 6-28 M2	Peromyscus	Turtle River	2012-06-28	12180	180	June	2012	0	9	4	0
TR 6-28 M4	Peromyscus	Turtle River	2012-06-28	12180	180	June	2012	0	9	0	0
TR 6-28 M1	Peromyscus	Turtle River	2012-06-28	12180	180	June	2012	0	17	0	0
FR 7-11 M3	Myodes gapperi	Forest River	2012-07-11	12193	193	July	2012	0	1	5	0
FR 7-11 M1	Myodes gapperi	Forest River	2012-07-11	12193	193	July	2012	0	2	6	0
FR 7-11 M2	Myodes gapperi	Forest River	2012-07-11	12193	193	July	2012	1	2	36	0
FR 7-11 M4	Peromyscus	Forest River	2012-07-11	12193	193	July	2012	1	1	1	0
FR 7-11 M5	Peromyscus	Forest River	2012-07-11	12193	193	July	2012	1	1	0	0
TR 7-12 M2	Peromyscus	Turtle River	2012-07-12	12194	194	July	2012	2	0	0	0
TR 7-12 M4	Peromyscus	Turtle River	2012-07-12	12194	194	July	2012	0	2	0	0
TR 7-12 M8	Peromyscus	Turtle River	2012-07-12	12194	194	July	2012	0	4	0	0
TR 7-12 M9	Peromyscus	Turtle River	2012-07-12	12194	194	July	2012	0	4	0	0
TR 7-12 M5	Peromyscus	Turtle River	2012-07-12	12194	194	July	2012	1	4	0	0
TR 7-12 M6	Peromyscus	Turtle River	2012-07-12	12194	194	July	2012	0	9	1	0
TR 7-12 M7	Peromyscus	Turtle River	2012-07-12	12194	194	July	2012	0	10	0	0
TR 7-12 M3	Peromyscus	Turtle River	2012-07-12	12194	194	July	2012	0	14	0	0
FR 7-18 M5	Myodes gapperi	Forest River	2012-07-18	12200	200	July	2012	0	0	8	0
FR 7-18 M8	Myodes gapperi	Forest River	2012-07-18	12200	200	July	2012	1	0	4	0
FR 7-18 M7	Myodes gapperi	Forest River	2012-07-18	12200	200	July	2012	4	0	0	0
FR 7-18 M9	Myodes gapperi	Forest River	2012-07-18	12200	200	July	2012	0	2	1	1
FR 7-18 M1	Myodes gapperi	Forest River	2012-07-18	12200	200	July	2012	3	2	14	0
FR 7-18 M2	Peromyscus	Forest River	2012-07-18	12200	200	July	2012	0	1	1	0
FR 7-18 M3	Peromyscus	Forest River	2012-07-18	12200	200	July	2012	0	1	0	1
FR 7-18 M6	Peromyscus	Forest River	2012-07-18	12200	200	July	2012	0	1	2	0
FR 7-18 M4	Peromyscus	Forest River	2012-07-18	12200	200	July	2012	1	2	3	0
TR 7-19 M1	Myodes gapperi	Turtle River	2012-07-19	12201	201	July	2012	1	1	3	0
TR 7-19 M3	Peromyscus	Turtle River	2012-07-19	12201	201	July	2012	0	0	2	0
TR 7-19 M4	Peromyscus	Turtle River	2012-07-19	12201	201	July	2012	0	0	1	0
TR 7-19 M6	Peromyscus	Turtle River	2012-07-19	12201	201	July	2012	0	0	1	0
TR 7-19 M5	Peromyscus	Turtle River	2012-07-19	12201	201	July	2012	0	1	0	0
TR 7-19 M2	Peromyscus	Turtle River	2012-07-19	12201	201	July	2012	0	4	1	0
FR 7-26 M1	Myodes gapperi	Forest River	2012-07-26	12208	208	July	2012	0	0	10	0
FR 7-26 M3	Myodes gapperi	Forest River	2012-07-26	12208	208	July	2012	0	0	3	0
FR 7-26 M5	Myodes gapperi	Forest River	2012-07-26	12208	208	July	2012	1	0	2	0
FR 7-26 M2	Myodes gapperi	Forest River	2012-07-26	12208	208	July	2012	1	2	8	0
FR 7-26 M7	Peromyscus	Forest River	2012-07-26	12208	208	July	2012	0	0	1	0
FR 7-26 M6	Peromyscus	Forest River	2012-07-26	12208	208	July	2012	0	1	1	1
TR 7-26 M3	Peromyscus	Turtle River	2012-07-26	12208	208	July	2012	0	1	0	0
TR 7-26 M5	Peromyscus	Turtle River	2012-07-26	12208	208	July	2012	0	1	0	0
TR 7-26 M2	Peromyscus	Turtle River	2012-07-26	12208	208	July	2012	0	2	0	0
TR 7-26 M7	Peromyscus	Turtle River	2012-07-26	12208	208	July	2012	0	2	0	0
TR 7-26 M10	Peromyscus	Turtle River	2012-07-26	12208	208	July	2012	0	5	0	0
FR 8-1 M2	Myodes gapperi	Forest River	2012-08-01	12214	214	August	2012	0	0	4	0
TR 8-1 M5	Myodes gapperi	Turtle River	2012-08-01	12214	214	August	2012	1	0	1	0
FR 8-1 M3	Peromyscus	Forest River	2012-08-01	12214	214	August	2012	0	1	0	0
TR 8-1 M3	Peromyscus	Turtle River	2012-08-01	12214	214	August	2012	0	1	0	0
TR 8-1 M1	Peromyscus	Turtle River	2012-08-01	12214	214	August	2012	0	2	0	0
TR 8-1 M6	Peromyscus	Turtle River	2012-08-01	12214	214	August	2012	0	2	0	0
TR 8-1 M7	Peromyscus	Turtle River	2012-08-01	12214	214	August	2012	0	2	0	0
TR 8-1 M2	Peromyscus	Turtle River	2012-08-01	12214	214	August	2012	0	3	0	0
TR 8-1 M4	Peromyscus	Turtle River	2012-08-01	12214	214	August	2012	0	3	0	0
FR 8-8 M3	Myodes gapperi	Forest River	2012-08-08	12221	221	August	2012	2	0	1	0
FR 8-8 M4	Myodes gapperi	Forest River	2012-08-08	12221	221	August	2012	0	2	1	0
FR 8-8 M2	Myodes gapperi	Forest River	2012-08-08	12221	221	August	2012	0	3	5	0
TR 8-8 M2	Myodes gapperi	Turtle River	2012-08-08	12221	221	August	2012	0	3	0	0
TR 8-8 M8	Myodes gapperi	Turtle River	2012-08-08	12221	221	August	2012	0	3	1	1
TR 8-8 M7	Peromyscus	Turtle River	2012-08-08	12221	221	August	2012	0	0	0	1
TR 8-8 M4	Peromyscus	Turtle River	2012-08-08	12221	221	August	2012	0	2	0	0
TR 8-8 M6	Peromyscus	Turtle River	2012-08-08	12221	221	August	2012	0	8	0	0
TR 8-8 M1	Peromyscus	Turtle River	2012-08-08	12221	221	August	2012	0	11	0	0
FR 8-15 M1	Myodes gapperi	Forest River	2012-08-15	12228	228	August	2012	0	0	2	0
FR 8-15 M3	Myodes gapperi	Forest River	2012-08-15	12228	228	August	2012	0	1	0	0
FR 8-15 M4	Myodes gapperi	Forest River	2012-08-15	12228	228	August	2012	0	1	0	0
TR 8-15 M1	Myodes gapperi	Turtle River	2012-08-15	12228	228	August	2012	0	1	0	1
FR 8-15 M5	Myodes gapperi	Forest River	2012-08-15	12228	228	August	2012	0	2	0	0
FR 8-15 M2	Peromyscus	Forest River	2012-08-15	12228	228	August	2012	0	2	0	0
TR 8-15 M4	Peromyscus	Turtle River	2012-08-15	12228	228	August	2012	0	6	0	0
TR 8-15 M3	Peromyscus	Turtle River	2012-08-15	12228	228	August	2012	0	7	0	0
TR 8-15 M2	Peromyscus	Turtle River	2012-08-15	12228	228	August	2012	0	11	0	0
3	Myodes gapperi	Turtle River	2013-05-10	13130	130	May	2013	0	0	0	0
1	Peromyscus	Turtle River	2013-05-10	13130	130	May	2013	0	0	0	0
2	Peromyscus	Turtle River	2013-05-10	13130	130	May	2013	0	0	0	0
4	Myodes gapperi	Forest River	2013-05-14	13134	134	May	2013	0	0	0	0
6	Myodes gapperi	Forest River	2013-05-17	13137	137	May	2013	0	0	0	0
7	Myodes gapperi	Forest River	2013-05-17	13137	137	May	2013	0	0	0	0
12	Myodes gapperi	Turtle River	2013-05-17	13137	137	May	2013	1	0	0	0
10	Peromyscus	Turtle River	2013-05-17	13137	137	May	2013	0	0	0	0
11	Peromyscus	Turtle River	2013-05-17	13137	137	May	2013	1	0	0	0
8	Peromyscus	Forest River	2013-05-17	13137	137	May	2013	6	0	0	0
13	Myodes gapperi	Forest River	2013-05-23	13143	143	May	2013	0	0	0	0
14	Peromyscus	Forest River	2013-05-23	13143	143	May	2013	0	0	0	0
15	Peromyscus	Turtle River	2013-05-23	13143	143	May	2013	0	0	0	0
16	Peromyscus	Turtle River	2013-05-23	13143	143	May	2013	0	0	0	0
17	Peromyscus	Turtle River	2013-05-23	13143	143	May	2013	0	0	0	0
20	Myodes gapperi	Forest River	2013-05-27	13147	147	May	2013	0	0	0	0
21	Myodes gapperi	Forest River	2013-05-27	13147	147	May	2013	0	0	0	0
22	Myodes gapperi	Forest River	2013-05-27	13147	147	May	2013	0	0	0	0
24	Myodes gapperi	Forest River	2013-05-27	13147	147	May	2013	8	0	0	0
23	Myodes gapperi	Forest River	2013-05-27	13147	147	May	2013	55	0	0	0
18	Peromyscus	Turtle River	2013-05-27	13147	147	May	2013	0	0	0	0
19	Peromyscus	Turtle River	2013-05-27	13147	147	May	2013	0	0	0	0
28	Myodes gapperi	Turtle River	2013-06-05	13156	156	June	2013	2	0	0	0
27	Myodes gapperi	Turtle River	2013-06-05	13156	156	June	2013	3	0	0	1
25	Myodes gapperi	Forest River	2013-06-05	13156	156	June	2013	8	0	1	0
26	Myodes gapperi	Forest River	2013-06-05	13156	156	June	2013	17	0	0	0
32	Peromyscus	Turtle River	2013-06-05	13156	156	June	2013	1	0	0	0
29	Peromyscus	Turtle River	2013-06-05	13156	156	June	2013	2	0	1	0
30	Peromyscus	Turtle River	2013-06-05	13156	156	June	2013	5	0	0	0
34	Peromyscus	Turtle River	2013-06-05	13156	156	June	2013	0	1	0	0
35	Peromyscus	Turtle River	2013-06-05	13156	156	June	2013	0	1	0	0
31	Peromyscus	Turtle River	2013-06-05	13156	156	June	2013	1	1	0	1
33	Peromyscus	Turtle River	2013-06-05	13156	156	June	2013	0	3	0	1
40	Myodes gapperi	Forest River	2013-06-13	13164	164	June	2013	7	2	1	3
36	Peromyscus	Turtle River	2013-06-13	13164	164	June	2013	1	1	0	0
41	Myodes gapperi	Forest River	2013-06-14	13165	165	June	2013	27	0	0	0
42	Myodes gapperi	Forest River	2013-06-18	13169	169	June	2013	1	0	0	0
43	Myodes gapperi	Forest River	2013-06-18	13169	169	June	2013	8	0	1	0
44	Myodes gapperi	Forest River	2013-06-18	13169	169	June	2013	17	0	0	0
46	Myodes gapperi	Turtle River	2013-06-19	13170	170	June	2013	0	5	0	2
45	Peromyscus	Turtle River	2013-06-19	13170	170	June	2013	0	0	0	0
47	Peromyscus	Turtle River	2013-06-19	13170	170	June	2013	0	1	0	2
54	Myodes gapperi	Turtle River	2013-06-29	13180	180	June	2013	0	0	1	0
50	Myodes gapperi	Forest River	2013-06-29	13180	180	June	2013	2	0	0	0
51	Myodes gapperi	Forest River	2013-06-29	13180	180	June	2013	16	0	0	0
52	Myodes gapperi	Forest River	2013-06-29	13180	180	June	2013	27	0	0	1
48	Peromyscus	Turtle River	2013-06-29	13180	180	June	2013	5	0	0	0
53	Peromyscus	Forest River	2013-06-29	13180	180	June	2013	33	0	0	0
55	Peromyscus	Forest River	2013-06-29	13180	180	June	2013	11	1	0	0
49	Peromyscus	Forest River	2013-06-29	13180	180	June	2013	2	3	0	0
56	Myodes gapperi	Turtle River	2013-07-02	13183	183	July	2013	0	0	1	0
59	Myodes gapperi	Forest River	2013-07-02	13183	183	July	2013	0	0	0	0
60	Myodes gapperi	Forest River	2013-07-02	13183	183	July	2013	0	0	2	0
61	Myodes gapperi	Turtle River	2013-07-02	13183	183	July	2013	1	0	0	0
58	Myodes gapperi	Forest River	2013-07-02	13183	183	July	2013	10	0	6	0
57	Myodes gapperi	Forest River	2013-07-02	13183	183	July	2013	9	1	1	1
62	Peromyscus	Forest River	2013-07-06	13187	187	July	2013	4	5	1	0
63	Peromyscus	Forest River	2013-07-06	13187	187	July	2013	9	10	2	1
64	Myodes gapperi	Forest River	2013-07-17	13198	198	July	2013	5	1	5	1
67	Myodes gapperi	Forest River	2013-07-17	13198	198	July	2013	4	3	10	2
66	Peromyscus	Forest River	2013-07-17	13198	198	July	2013	0	1	0	0
69	Peromyscus	Forest River	2013-07-17	13198	198	July	2013	0	1	0	0
65	Peromyscus	Forest River	2013-07-17	13198	198	July	2013	2	4	3	3
68	Peromyscus	Forest River	2013-07-17	13198	198	July	2013	0	14	0	0
70	Peromyscus	Forest River	2013-07-22	13203	203	July	2013	0	2	0	1
71	Peromyscus	Forest River	2013-07-22	13203	203	July	2013	1	2	0	1
